# Supplementary material for: Green Afterglow of Undoped SrAl2O4
Source: Nanomaterials (Basel). 2021 Sep 9;11(9):2331. doi: 10.3390/nano11092331 (PMC8467732; doi:10.3390/nano11092331)
Supplement: Supplementary file 1 [file nanomaterials-11-02331-s001.zip]

Archive with 1 entries (1 files):
- nanomaterials-1350515-supplementary.pdf
